# Supplementary material for: Hypothyroidism Side Effect in Patients Treated with Sunitinib or Sorafenib: Clinical and Structural Analyses
Source: PLoS One. 2016 Jan 19;11(1):e0147048. doi: 10.1371/journal.pone.0147048 (PMC4718448; doi:10.1371/journal.pone.0147048)
Supplement: S1 Dataset — (XLSX) [file pone.0147048.s001.xlsx]

## Sheet: Sheet1
PDB ID	Putative Target	Sunitinib Docking Score	Sunitinib Z'-Score	Sorafenib Docking Score	Sorafenib Z'-Score
1XAP	Retinoic acid receptor beta	-49.236	-0.237588	-18.1978	2.74816
1MVC	Retinoic acid receptor RXR-alpha	-48.5341	-0.171023	-28.5253	1.83455
1EXX	Retinoic acid receptor gamma	-36.3757	0.883029	-15.9915	2.81209
1RFN	Coagulation factor IX	-48.9244	0.309693	-37.4412	2.16421
1Z6J	Coagulation factor VII	-58.8663	-0.867828	-52.7932	0.979206
1FBY	Retinoic acid receptor RXR-alpha	-47.0182	-0.0783559	-28.7196	1.6608
1IHI_2	Aldo-keto reductase family 1 member C2	-60.5889	-0.903416	-54.7793	0.590746
2CKG	Sentrin-specific protease 1	-42.2435	-0.621593	-37.1032	0.766363
1F0R	Coagulation factor X	-53.5675	0.15749	-48.1216	1.52513
1J1B	Glycogen synthase kinase-3 beta	-58.9572	-1.08263	-54.7744	0.27668
1XVP	Nuclear receptor subfamily 1 group I member 3	-58.6913	-0.56549	-49.9463	0.678261
2J4E	Inosine triphosphate pyrophosphatase	-57.2719	-0.415656	-50.1737	0.752807
1ZJK	Mannan-binding lectin serine protease 2	-51.5936	-1.44294	-48.8515	-0.424783
1A2B	Transforming protein RhoA	-50.8441	0.0109122	-46.3326	1.01311
2ORV	Thymidine kinase, cytosolic	-58.0656	-0.823869	-54.2691	0.171256
1Q11	Tyrosyl-tRNA synthetase, cytoplasmic	-60.997	-0.773226	-58.8805	0.175214
1A9U	Mitogen-activated protein kinase 14	-53.7519	-0.406403	-51.9778	0.539215
1G54	Carbonic anhydrase 4	-51.7796	0.339515	-49.2786	1.27999
2C3Q	Glutathione S-transferase theta-1	-57.7775	-0.818183	-54.3059	0.0351017
1ZXM	DNA topoisomerase 2-alpha	-61.9865	-0.623558	-57.4324	0.225291
1RT9	Purine nucleoside phosphorylase	-52.585	0.446613	-50.5008	1.29209
1JNK	Mitogen-activated protein kinase 10	-59.2453	-1.27248	-57.241	-0.428234
1DKF	Retinoic acid receptor alpha	-60.5093	-1.30476	-58.5759	-0.473019
1OIQ	Cell division protein kinase 2	-53.3654	-0.711185	-51.4944	0.0679365
1YB5	Quinone oxidoreductase	-60.4026	-0.892883	-57.7508	-0.120095
1LJR	Glutathione S-transferase theta-2	-58.7719	-0.714778	-55.7448	0.0507073
1B1C	NADPH--cytochrome P450 reductase	-52.9087	-0.11802	-48.3699	0.616509
1IRJ	Protein S100-A9	-46.644	0.000838489	-43.8505	0.730273
1OAT	Ornithine aminotransferase, mitochondrial	-50.784	-0.115187	-49.0736	0.586247
2EU9	Dual specificity protein kinase CLK3	-52.5586	-0.136244	-50.5634	0.562434
1NY3	MAP kinase-activated protein kinase 2	-54.6203	-0.0178756	-53.6872	0.646424
1XBA	Tyrosine-protein kinase SYK	-54.8702	-0.109291	-53.7066	0.55148
2B7A	Tyrosine-protein kinase JAK2	-56.8338	-1.06582	-55.635	-0.42771
2DFD	Malate dehydrogenase, mitochondrial	-58.419	-0.573771	-55.6036	0.0415729
2AB6	Glutathione S-transferase Mu 2	-47.3949	0.142463	-44.5516	0.755188
1G3M_1	Estrogen sulfotransferase	-34.0647	1.03407	-26.1101	1.637
2J14	Peroxisome proliferator-activated receptor delta	-54.3863	-1.03129	-51.1152	-0.432804
1J78	Vitamin D-binding protein	-47.6765	-0.0901702	-46.092	0.500412
1UKI	Mitogen-activated protein kinase 8	-53.4822	-0.448746	-52.3856	0.131144
2RCT	Retinol-binding protein 2	-56.1393	-0.708844	-52.0106	-0.130036
1VCU	Sialidase-2	-52.9239	0.270288	-51.2536	0.839235
1K3Y	Glutathione S-transferase A1	-50.4799	-0.305741	-49.1815	0.254579
1ZKK_1	Histone-lysine N-methyltransferase SETD8	-60.2419	-0.961468	-59.3733	-0.42776
1CYN	Peptidyl-prolyl cis-trans isomerase B	-49.3665	-0.196289	-48.3974	0.312353
1R5K	Estrogen receptor	-53.172	-0.4604	-51.1521	0.0482005
2VQM	Histone deacetylase 4	-49.7843	1.03969	-48.2752	1.54736
1CBS	Cellular retinoic acid-binding protein 2	-56.6546	-0.575806	-54.9817	-0.0687259
1LT8	Betaine--homocysteine S-methyltransferase 1	-44.0986	0.450839	-40.0508	0.945577
1I10	L-lactate dehydrogenase A chain	-59.366	-1.3059	-58.2814	-0.824868
1SG0_1	Ribosyldihydronicotinamide dehydrogenase [quinone]	-51.3092	-0.385271	-50.7329	0.0920814
1GRE	Glutathione reductase, mitochondrial	-64.8026	-1.48856	-64.9313	-1.02419
1YVJ	Tyrosine-protein kinase JAK3	-55.6691	-0.404968	-54.9815	0.051591
1GOS_2	Amine oxidase [flavin-containing] B	-70.5608	-1.14329	-68.9798	-0.694419
1NRL	Nuclear receptor subfamily 1 group I member 2	-60.5942	-0.804345	-59.6207	-0.356273
1DIA	C-1-tetrahydrofolate synthase, cytoplasmic	-47.0073	0.13662	-45.7125	0.574357
1GCZ	Macrophage migration inhibitory factor	-49.4511	-0.252988	-48.688	0.171706
1I0Z	L-lactate dehydrogenase B chain	-60.1232	-1.2381	-59.5357	-0.836696
1Y0S	Peroxisome proliferator-activated receptor delta	-55.7507	-0.413667	-55.5241	-0.0286493
1HE5_2	Flavin reductase	-54.1264	-0.0469999	-53.4003	0.335716
1JUJ_2	Thymidylate synthase	-55.5627	-0.0418299	-55.056	0.339576
1YV5	Farnesyl pyrophosphate synthetase	-58.0886	0.0518027	-55.7975	0.415622
1AUT	Vitamin K-dependent protein C	-51.68	0.296986	-50.84	0.639321
1JCN	Inosine-5'-monophosphate dehydrogenase 1	-58.2945	0.206646	-57.9497	0.546805
1MLW	Tryptophan 5-hydroxylase 1	-59.9258	-0.518212	-59.4885	-0.183217
1DMT	Neprilysin	-60.7162	-0.888724	-60.8748	-0.568023
1B2T	Fractalkine	-41.4755	0.0863795	-40.425	0.386849
1UHL_2	Retinoic acid receptor RXR-beta	-60.0119	-1.252	-60.1709	-0.960139
1B6A	Methionine aminopeptidase 2	-57.0612	0.108325	-55.721	0.396921
1QJA	14-3-3 protein zeta/delta	-47.2254	0.108066	-45.961	0.381254
1DHT	Estradiol 17-beta-dehydrogenase 1	-61.1737	-0.723298	-61.5848	-0.455756
1K7L	Peroxisome proliferator-activated receptor alpha	-60.8257	-0.914382	-60.3406	-0.654308
1XF0_2	Aldo-keto reductase family 1 member C3	-62.2515	-1.16314	-62.0263	-0.904034
1NFB_1	Inosine-5'-monophosphate dehydrogenase 2	-53.5365	0.196606	-53.3395	0.453593
1MQB	Ephrin type-A receptor 2	-50.8833	-0.0522925	-50.7551	0.199075
1XQZ	Proto-oncogene serine/threonine-protein kinase Pim-1	-50.675	0.640888	-50.0557	0.885681
1J99	Bile salt sulfotransferase	-50.0705	0.225769	-49.6583	0.44209
1XLV	Cholinesterase	-58.7241	-0.101512	-58.8806	0.0983306
2AYO	Ubiquitin carboxyl-terminal hydrolase 14	-52.934	-0.339186	-53.0798	-0.140019
1SD2	S-methyl-5'-thioadenosine phosphorylase	-53.4313	0.273384	-53.4927	0.46234
2O23	3-hydroxyacyl-CoA dehydrogenase type-2	-59.3314	-1.51623	-60.2562	-1.32911
1F3M	Serine/threonine-protein kinase PAK 1	-57.4269	-0.90017	-58.1751	-0.718975
1R4L	Angiotensin-converting enzyme 2	-61.8523	-0.253382	-62.6538	-0.0866349
1M17	Epidermal growth factor receptor	-52.8131	-0.168971	-53.3458	-0.00895829
1JUJ_1	Thymidylate synthase	-55.3199	-0.0360878	-55.6559	0.123725
1XF0_1	Aldo-keto reductase family 1 member C3	-63.7678	-0.956898	-64.6345	-0.805802
2OBD	Cholesteryl ester transfer protein	-52.3478	-0.122025	-52.4638	0.0259838
1WWB	BDNF/NT-3 growth factors receptor	-40.0554	0.0942225	-39.5055	0.229508
1FW1	Maleylacetoacetate isomerase	-50.9189	-0.200074	-50.974	-0.0683776
1NRG	Pyridoxine-5'-phosphate oxidase	-47.5828	0.122002	-47.4246	0.246022
1D3H_1	Dihydroorotate dehydrogenase, mitochondrial	-55.2262	0.0298575	-54.8983	0.149668
1Z57	Dual specificity protein kinase CLK1	-60.0514	-0.9059	-60.9131	-0.786854
1BZY	Hypoxanthine-guanine phosphoribosyltransferase	-61.8629	-0.00260539	-62.4111	0.114585
2QYK	cAMP-specific 3',5'-cyclic phosphodiesterase 4A	-56.2574	0.0702411	-56.6548	0.184819
1IMB	Inositol monophosphatase	-53.6272	0.700615	-53.7016	0.809778
1KBQ	NAD(P)H dehydrogenase [quinone] 1	-46.5667	-0.0884093	-46.6081	0.00802553
1ZEO	Peroxisome proliferator-activated receptor gamma	-62.6526	-0.977549	-63.6623	-0.887362
1F0Y	Hydroxyacyl-coenzyme A dehydrogenase, mitochondrial	-58.1601	-0.622585	-59.3657	-0.545557
2CZH	Inositol monophosphatase 2	-39.3683	0.0339268	-38.9098	0.105079
1XOS	cAMP-specific 3',5'-cyclic phosphodiesterase 4B	-60.4573	-0.102409	-61.3777	-0.031804
2B4Y_2	NAD-dependent deacetylase sirtuin-5	-49.5972	0.352766	-50.101	0.417977
1L7X_2	Glycogen phosphorylase, liver form	-68.319	-1.04162	-69.816	-0.977446
1ORE	Adenine phosphoribosyltransferase	-48.1115	1.31181	-48.5135	1.37065
1R74	Glycine N-methyltransferase	-54.9837	0.262356	-55.8905	0.319317
1X50	Galectin-4	-41.4177	0.405439	-41.2827	0.455311
1I7I	Peroxisome proliferator-activated receptor gamma	-58.6317	-1.33244	-59.9943	-1.28702
1WWA	High affinity nerve growth factor receptor	-36.8108	0.423772	-36.3747	0.462631
2NZ2	Argininosuccinate synthase	-58.2898	0.131656	-59.6577	0.161731
1GMN	Hepatocyte growth factor	-38.8256	0.619614	-38.4985	0.646876
3DRB	Creatine kinase B-type	-60.3907	-0.0483983	-61.8994	-0.0307799
2CG5	L-aminoadipate-semialdehyde dehydrogenase-phosphopantetheinyl transferase	-59.5378	-0.0261186	-61.1063	-0.0163467
1KTA	Branched-chain-amino-acid aminotransferase, mitochondrial	-53.5501	-0.239816	-54.575	-0.230854
1I7B	S-adenosylmethionine decarboxylase proenzyme	-47.7111	0.0449798	-48.2918	0.0536758
1Z6T	Apoptotic protease-activating factor 1	-63.6319	-0.434265	-65.5233	-0.429095
1UDT	cGMP-specific 3',5'-cyclic phosphodiesterase	-59.8611	-0.173982	-61.488	-0.173614
1FE3	Fatty acid-binding protein, brain	-55.2193	-0.15137	-56.5531	-0.16612
1VJ5	Epoxide hydrolase 2	-56.2855	-0.0456567	-57.7014	-0.061644
2VGB	Pyruvate kinase isozymes R/L	-50.5384	1.83691	-51.4727	1.81943
1HP7_1	Alpha-1-antitrypsin	-49.4809	-0.183562	-50.3569	-0.208249
2B4Y_1	NAD-dependent deacetylase sirtuin-5	-48.9814	0.883173	-49.7908	0.858214
2F2S	Acetyl-CoA acetyltransferase, mitochondrial	-52.9572	-0.982564	-54.1155	-1.00835
1UMK	NADH-cytochrome b5 reductase 3	-53.6264	0.318896	-54.8669	0.291361
1F5F	Sex hormone-binding globulin	-57.7439	-0.327033	-59.5585	-0.360506
2G1N	Renin	-56.1967	-0.216027	-57.7517	-0.260378
1F2Q	High affinity immunoglobulin epsilon receptor subunit alpha	-42.2759	0.948624	-42.5988	0.902089
1HSO	Alcohol dehydrogenase 1A	-55.4675	-0.277068	-56.9713	-0.336341
1ICE	Caspase-1	-45.2694	0.684294	-45.8981	0.619839
2E8A	Heat shock 70 kDa protein 1	-66.089	-0.856381	-69.0785	-0.935291
1PTW	cAMP-specific 3',5'-cyclic phosphodiesterase 4D	-53.9881	0.412645	-55.7846	0.33252
1ZSX	Voltage-gated potassium channel subunit beta-2	-57.4833	-0.769091	-59.5056	-0.852478
1POZ	CD44 antigen	-39.6888	0.50554	-39.9883	0.415625
1C8P	Cytokine receptor common subunit beta	-46.1706	0.58769	-46.9993	0.493303
1MC5_1	Alcohol dehydrogenase class-3	-57.2904	-0.42651	-59.1094	-0.530773
1JKL	Death-associated protein kinase 1	-52.4695	0.166033	-54.5252	0.0323338
1PSO	Pepsin A	-57.8807	-0.316686	-60.7144	-0.457263
1G47	LIM and senescent cell antigen-like-containing domain protein 1	-41.7394	-0.00772386	-42.5597	-0.1566
1YOL	Proto-oncogene tyrosine-protein kinase Src	-49.0471	0.106706	-50.335	-0.0513367
1G1T	E-selectin	-39.6979	0.74173	-40.8341	0.561654
1QR6	NAD-dependent malic enzyme, mitochondrial	-55.0778	0.255877	-57.4132	0.0679693
1WOK	Poly [ADP-ribose] polymerase 1	-59.7433	-0.125884	-62.6481	-0.372298
1ERU	Thioredoxin	-38.2487	0.392474	-39.1146	0.140399
2BX8_1	Serum albumin	-56.5323	-0.297559	-59.7613	-0.553966
1LN1	Phosphatidylcholine transfer protein	-54.5129	0.063219	-56.8848	-0.194997
1HWL	3-hydroxy-3-methylglutaryl-coenzyme A reductase	-39.9469	0.857269	-40.8775	0.591275
2AHE	Chloride intracellular channel protein 4	-44.647	0.65407	-46.0968	0.385955
1BJ4	Serine hydroxymethyltransferase, cytosolic	-47.5807	0.518817	-49.9944	0.224651
1FYN	Proto-oncogene tyrosine-protein kinase Fyn	-35.4623	1.06101	-36.9886	0.748823
1FTA	Fructose-1,6-bisphosphatase 1	-47.0441	0.390819	-49.726	0.0751195
2HRB	Carbonyl reductase [NADPH] 3	-54.7468	0.0307936	-57.6912	-0.293302
1J8F	NAD-dependent deacetylase sirtuin-2	-46.6873	0.567264	-48.4212	0.241737
1ZBQ	Peroxisomal multifunctional enzyme type 2	-62.4687	-1.0879	-66.7187	-1.41746
1ZXQ	Intercellular adhesion molecule 2	-35.1615	0.562814	-36.0353	0.223754
2FYB	Beta-1,4-galactosyltransferase 1	-52.2954	0.140874	-54.3174	-0.198186
1G3M_2	Estrogen sulfotransferase	-38.9144	0.676146	-44.5449	0.332007
2ACL	Retinoic acid receptor RXR-alpha	-61.9678	-0.753707	-67.3439	-1.10122
2PK4	Plasminogen	-39.5673	1.16197	-41.4595	0.804347
1AXN	Annexin A3	-52.8166	-0.876124	-55.0103	-1.23421
2FOJ	Ubiquitin carboxyl-terminal hydrolase 7	-41.4011	0.687222	-43.3576	0.318233
1ETA	Transthyretin	-40.4935	0.530907	-41.9332	0.1567
1D3H_2	Dihydroorotate dehydrogenase, mitochondrial	-59.6309	-0.889436	-65.0402	-1.26498
1PL7	Sorbitol dehydrogenase	-51.8651	0.667693	-54.2285	0.282206
1P4M_2	Riboflavin kinase	-52.4519	-0.139874	-55.0924	-0.538967
1Q4O	Serine/threonine-protein kinase PLK1	-46.2237	0.626272	-49.0319	0.218806
5P21	GTPase HRas	-52.386	0.422769	-55.6377	-0.0118957
1PT9	NAD(P) transhydrogenase, mitochondrial	-58.3813	-0.655941	-63.2714	-1.09907
1EK5	UDP-glucose 4-epimerase	-61.3293	-0.606215	-68.0394	-1.05725
1HP7_2	Alpha-1-antitrypsin	-48.066	0.255971	-50.6479	-0.205929
1JWH	Casein kinase II subunit alpha	-54.893	-0.27887	-58.3832	-0.818606
1H0C	Serine--pyruvate aminotransferase	-41.0246	0.906175	-44.279	0.32422
2CYK	Interleukin-4	-34.6887	0.728625	-37.1651	0.136035
2C2Z	Caspase-8	-42.2327	0.925011	-44.6096	0.315868
1MMQ	Matrilysin	-48.8195	0.613069	-53.9382	-0.0107455
1H1B	Leukocyte elastase	-46.5304	0.440631	-49.2274	-0.196914
1CSB	Cathepsin B	-48.4528	0.67361	-52.6706	0.0336224
1OTH	Ornithine carbamoyltransferase, mitochondrial	-45.1168	0.457422	-52.2314	-0.19109
1JAP	Neutrophil collagenase	-49.5652	0.359488	-55.1572	-0.302613
1NN6	Chymase	-50.7993	0.431139	-53.8527	-0.247943
2C9V	Superoxide dismutase [Cu-Zn]	-43.3824	0.904114	-45.9267	0.211069
11GS	Glutathione S-transferase P	-47.9722	0.109399	-51.235	-0.586435
1ZKK_2	Histone-lysine N-methyltransferase SETD8	-56.1925	-0.170632	-60.3994	-0.873184
1O6L	RAC-beta serine/threonine-protein kinase	-57.454	-0.135798	-62.3237	-0.910284
2ILK	Interleukin-10	-45.8763	0.0981366	-49.6625	-0.682122
4GTU	Glutathione S-transferase Mu 4	-51.1705	-0.112002	-55.5923	-0.91076
2AEB	Arginase-1	-43.0231	1.78295	-48.2138	0.967992
1QIA	Stromelysin-1	-53.427	0.270871	-60.5467	-0.551001
1TDI	Glutathione S-transferase A3	-45.1474	0.430488	-50.2868	-0.436857
1TYL	Insulin	-44.1442	0.275757	-48.1565	-0.696081
1C9H	Peptidyl-prolyl cis-trans isomerase FKBP1B	-40.4641	1.36855	-44.155	0.34145
1MQ0	Cytidine deaminase	-49.6607	0.534441	-53.8975	-0.530728
2PJL	Steroid hormone receptor ERR1	-38.5769	0.528181	-50.5767	-0.589765
2HGS_2	Glutathione synthetase	-52.3458	0.486095	-59.3968	-0.646424
1T40_1	Aldose reductase	-49.4629	0.456375	-58.1101	-0.679899
1F6O	DNA-3-methyladenine glycosylase	-49.5911	0.420668	-55.6186	-0.737619
1GOS_1	Amine oxidase [flavin-containing] B	-52.9555	0.28141	-70.9161	-0.889086
2CFY	Thioredoxin reductase 1, cytoplasmic	-51.2654	0.531199	-57.3462	-0.704929
1EEM	Glutathione S-transferase omega-1	-48.9843	-0.0894933	-54.805	-1.34261
1A42	Carbonic anhydrase 2	-43.2206	1.93692	-47.4307	0.674202
1PIC	Phosphatidylinositol 3-kinase regulatory subunit alpha	-44.5234	0.42679	-49.8242	-0.965201
1G0Y	Interleukin-1 receptor type I	-48.1914	0.706311	-54.5165	-0.702482
1HDR	Dihydropteridine reductase	-54.4039	-0.516181	-60.0336	-1.92777
2BX8_2	Serum albumin	-47.2309	-0.0608209	-55.0083	-1.50435
3JDW	Glycine amidinotransferase, mitochondrial	-49.1028	0.424806	-59.615	-1.1295
1OF7	Aldehyde dehydrogenase, mitochondrial	-43.7133	0.839058	-54.4144	-0.774981
1HAK	Annexin A5	-45.0145	1.32383	-50.7471	-0.492224
1QAB	Retinol-binding protein 4	-38.32	0.637303	-60.9089	-1.21681
1UWJ	B-Raf proto-oncogene serine/threonine-protein kinase	-56.3923	-0.548868	-69.0189	-2.56951
3BWY	Catechol O-methyltransferase	-47.6386	0.333566	-64.4389	-1.71686
1A7C_2	Plasminogen activator inhibitor 1	-51.281	0.871512	-61.2061	-1.2151
1Q1Z	Sulfotransferase family cytosolic 2B member 1	-33.3097	1.31561	-59.0158	-0.970349
